# Supplementary material for: Increased GS‐II lectin binding and SATB2 downregulation are biological features for sessile serrated lesions and microvesicular hyperplastic polyps
Source: Pathol Int. 2023 Apr 10;73(6):246–54. doi: 10.1111/pin.13321 (PMC11551811; doi:10.1111/pin.13321)
Supplement: Supplementary file 2 — Supporting information. [file PIN-73-246-s001.xlsx]

## Sheet: Supplementary Table 1
	Supplementary Table 1 Reagents and procedures used in immunohistochemistry and GS-II-HRP staining
	Antibodies/lectin	Clone name/Catalogue No.	Manufacturer	Antigen retrieval	dilution factors	Secondary antibodies/reagent	Notes
	anti-MUC5AC	CLH2	Santa Cruz (Dallas, Texas)	microwaving(in 1mM EDTA pH 8.0)	x100	EnVision(anti-mouse) (30 minutes) (DAKO)
	anti-MUC6	CLH5	Santa Cruz (Dallas, Texas)	microwaving(in 1mM EDTA pH 8.0)	x100	EnVision(anti-mouse) (30 minutes) (DAKO)
	anti-aGlcNac	HIK1083	Kanto Kagaku (Tokyo, Japan)	-	x15	EnVision(anti-mouse) (30 minutes) (DAKO)
	anti-SATB2	EPNCIR130A	abcam (Cambridge, UK)	microwaving(in 1mM EDTA pH 8.0)	x300	EnVision(anti-rabbit) (1 hour) (DAKO)
	BIOTINYLATED GS-II	B-1215	Vector Laboratories (Newark, California)	-	x100	HRP-conjugated streptavidin (DAKO P0397) (30minutes)	GS-II-HRP staining
	Abbreviations: GS-II, Griffonia simplicifolia-II; HRP, horseradish peroxidase; SATB2, special AT-rich sequence binding protein 2.
